# Supplementary material for: Changes in Cardiac Function and Exercise Capacity Following Ferric Carboxymaltose Administration in HFrEF Patients with Iron Deficiency
Source: Diagnostics (Basel). 2025 Aug 2;15(15):1941. doi: 10.3390/diagnostics15151941 (PMC12345828; doi:10.3390/diagnostics15151941)
Supplement: Supplementary file 1 [file diagnostics-15-01941-s001.zip]

Archive with 1 entries (1 files):
- diagnostics-3744163-supplementary.pdf
